# Supplementary material for: Correction: Direct Regulation of Pitx3 Expression by Nurr1 in Culture and in Developing Mouse Midbrain
Source: PLoS One. 2020 May 22;15(5):e0233918. doi: 10.1371/journal.pone.0233918 (PMC7244126; doi:10.1371/journal.pone.0233918)
Supplement: S4 File — (XLSX) [file pone.0233918.s004.xlsx]

## Sheet: Sheet1
Control	Nurr1-3xflag		Control	Nurr1-3xflag
Pitx3	Pitx3		ratio Pitx3/b-actin	ratio Pitx3/b-actin
3265	4738
3256	4264
3005	4028		1.20747	1.71729
b actin	b actin		1.21266	1.78261
2704	2759		1.09035	2.13122		ctrl	0.97257	0.143246
2685	2392					dox	1.45209	0.144703
2756	1890					ctrl	1.17016	0.0399816
						Nurr1	1.87704	0.128633
Control	Dox		Control	Dox
Pitx3	Pitx3		ratio Pitx3/b-actin	ratio Pitx3/b-actin
4070	3898		1.15167	1.18265
3696	4264		1.0763	1.49614
2650	4244		0.689745	1.67747
b actin	b actin
3534	3296
3434	2850
3842	2530
