# Supplementary material for: Correction: Direct Regulation of Pitx3 Expression by Nurr1 in Culture and in Developing Mouse Midbrain
Source: PLoS One. 2020 May 22;15(5):e0233918. doi: 10.1371/journal.pone.0233918 (PMC7244126; doi:10.1371/journal.pone.0233918)
Supplement: S5 File — (XLSX) [file pone.0233918.s005.xlsx]

## Sheet: Sheet1
			PItx3/b-actin	PItx3/b-actin		PItx3/b-actin
Pitx3 Flag	Pitx3 Nurr1	tuj1	control	Nurr1		control	Nurr1
3265	4738		1.20747	1.71729	media	1.16732	1.87704
3256	4264		1.20414	1.78261	SEM	0.0385436	0.128633
3005	4028		1.09035	2.13122
b actin	b actin										PItx3/b-actin
2704	2759		Pitx3/Tuj1	Pitx3/Tuj1		Pitx3/Tuj1				ctrl	0.97257	0.143246
2704	2392		control	Nurr1		control	Nurr1			dox	1.46208	0.222481		1.50331		1.47257
2756	1890		0.271947	0.425009	media	0.267057	0.375042			ctrl	1.16732	0.0385436
Pitx3/Tuj1			0.267236	0.361601	SEM	0.00287988	0.0258877			Nurr1	1.87704	0.128633		1.60799
12006	11148		0.261988	0.338516
12184	11792										Pitx3/Tuj1
11470	11899
										ctrl	0.280396	0.022058		1.34009
										dox	0.375755	0.0414074
contr	dox		PItx3/b-actin	PItx3/b-actin		PItx3/b-actin				ctrl	0.267057	0.00287988		1.40435
Pitx3	Pitx3		contr	dox		contr	dox			Nurr1	0.375042	0.0258877
4070	3498		1.15167	1.06129	media	0.97257	1.46208
3696	4264		1.0763	1.49614	SEM	0.143246	0.222481
2650	4444		0.689745	1.82881
b actin	b actin
3534	3296
3434	2850
3842	2430		Pitx3/Tuj1	Pitx3/Tuj1		Pitx3/Tuj1
tuj1			control	dox		control	dox
13078	11899		0.31121	0.293974	media	0.280396	0.375755
12646	10505	media	0.292266	0.405902	SEM	0.022058	0.0414074
11148	10398	SEM	0.237711	0.42739
